# Supplementary material for: Stable isotope analysis of ectoparasites as a tool for understanding trophic interactions with mammalian hosts
Source: Med Vet Entomol. 2025 Aug 27;39(4):664–74. doi: 10.1111/mve.70008 (PMC12586286; doi:10.1111/mve.70008)
Supplement: Supplementary file 1 — Table S1. Host and ectoparasite sample information. Metadata for host specimens and associated ectoparasites, including collection details, tissue types sampled and ectoparasite counts by host and feeding status. Table S2. Isotopic values (mean ± SD) of fed and unfed ectoparasites. δ 15N and δ 13C values for fleas, lice and ticks, with mean differences (Δ) between fed and unfed individuals. Table S3. Stable isotope values (δ 15N and δ 13C) of host tissues. Isotopic values (mean ± SD) of fur, whisker, muscle and spines from fat dormouse, red squirrel and hedgehog specimens, including tissue‐to‐tissue offsets (Δ). Table S4. Parasite and host tissue isotopic values and offsets. δ 15N and δ 13C values (mean ± SD) for whole ectoparasites and host tissues, including calculated tissue‐specific and average offsets between fleas, lice, ticks and their hosts. [file MVE-39-664-s001.xlsx]

## Sheet: Table S1
Table S1: Host and ectoparasite sample information. Metadata for host specimens and associated ectoparasites, including collection details, tissue types sampled, and ectoparasite counts by host and feeding status.
Species	Common name	Accession number	Institute	Year collected	Location	Country	Muscle	Whisker	Fur	Spines
Glis glis	Fat dormouse	NMS.Z.2024.111.1	National Museums Scotland	2019	Hockeridge Wood	England	Yes	Yes	Yes	No
Sciurus vulgaris	Red squirrel	NMSZ.2024.43.200	National Museums Scotland	2019	Formby	England	Yes	Yes	Yes	No
Sciurus vulgaris	Red squirrel	NMSZ.2024.43.201	National Museums Scotland	2019	Formby	England	Yes	Yes	Yes	No
Erinaceus europaeus	European hedgehog	N/A	Herbie Hedgehog Rescue	2023	Reading	England	No	No	No	Yes
Erinaceus europaeus	European hedgehog	N/A	Herbie Hedgehog Rescue	2023	Reading	England	No	No	No	Yes
Erinaceus europaeus	European hedgehog	N/A	Herbie Hedgehog Rescue	2023	Reading	England	No	No	No	Yes
Erinaceus europaeus	European hedgehog	N/A	Herbie Hedgehog Rescue	2023	Reading	England	No	No	No	Yes
Erinaceus europaeus	European hedgehog	N/A	Herbie Hedgehog Rescue	2023	Reading	England	No	No	No	Yes
Ectoparasite	Samples (n)	Host
Louse	76	NMSZ.2024.43.200
Louse	24	NMSZ.2024.43.201
Fed/unfed lice	54	NMSZ.2024.43.200
Flea	16	NMS.Z.2024.111.1
Fed/unfed fleas	72	Fat dormice (n = 24)
Tick	10	European hedgehog (n = 5)
Fed/unfed ticks	6	European hedgehog (n = 1)

## Sheet: Table S2
Table S2: Isotopic values (mean ± SD) of fed and unfed ectoparasites. δ15N and δ13C values for fleas, lice, and ticks, with mean differences (Δ) between fed and unfed individuals.
Fleas	δ15N	δ13C	δ15N SD	δ13C SD	→	Δ15N	Δ13C
Fed	3.94593	-23.3244	1.65431	0.505769		-0.603538	-0.390892
Unfed	3.34239	-23.7153	1.38672	0.934253		Fed-Unfed
Lice	δ15N	δ13C	δ15N SD	δ13C SD	→	Δ15N	Δ13C
Fed	6.8679	-22.966	0.832047	0.607949		-0.1	-0.199538
Unfed	6.84605	-23.1655	0.511908	0.286424		Fed-Unfed
Tick	δ15N	δ13C	δ15N SD	δ13C SD	→	Δ15N	Δ13C
Bloodmeal	9.46229	-25.8758	1.15748	0.163076		-0.160857	1.86727
Exoskeleton	9.30143	-24.0086	0.291577	0.201734		Fed-Unfed

## Sheet: Table S3
Table S3: Stable isotope values (δ15N and δ13C) of host tissues. Isotopic values (mean ± SD) of fur, whisker, muscle, and spines from fat dormouse, red squirrel, and hedgehog specimens, including tissue-to-tissue offsets (Δ).
	δ15N			δ13C
Specimen	Fur	Whisker	Muscle	Fur	Whisker	Muscle
Fat dormouse	-0.499828	1.3 ±1.4	1.3 ±0.5	-19.5	-19.6 ±1.1	-22.3 ±1
Red squirrel	3.5 ±0.5	4.5 ±0.1	4.5 ±0.4	-22.5 ±0.2	-21.7 ±0.2	-23.3 ±0.3
Specimen	Δ15NWhisker-Fur	Δ15NMuscle-Fur	Δ15NMuscle-Whisker	Δ13CWhisker-Fur	Δ13CMuscle-Fur	Δ13CMuscle-Whisker
Fat dormouse	-1.8	-1.8	0.03	0.09	2.8	2.7
Red squirrel	-0.9	-0.1	0.01	0.8	-0.7	1.6
	δ15NSpines	δ13CSpines
Hedgehog	7.3 ±1.2	-24.5 ±0.8

## Sheet: Table S4
		Table S4: Parasite and host tissue isotopic values and offsets. δ15N and δ13C values (mean ± SD) for whole ectoparasites and host tissues, including calculated tissue-specific and average differences between fleas, lice, ticks, and their hosts.
n =1						n =11						Outliers	δ15N	δ13C	δ15N SD	δ13C SD
Fat Dormouse	δ15N	δ13C	δ15N SD	δ13C SD		Fleas	δ15N	δ13C	δ15N SD	δ13C SD		Flea	3.33261	-20.0207	0.509526	0.52598
Muscle	1.31782	-22.3193	0.467421	1.02935	→	Whole	4.80684	-23.2734	0.868758	1.8224
Whisker	2.14929	-20.1816	0.206109	0.705288								Non-outliers	δ15N	δ13C	δ15N SD	δ13C SD
Fur	-0.499828	-19.5152	-	-								Flea	4.80684	-23.2734	0.73513	0.648183
Average	0.989094	-20.672	1.35481	1.465
												Fat Dormouse	Δ15N	Δ13C
												Muscle-Flea	3.48901	-0.954099
												Whisker-Flea	2.65755	-3.09188
												Fur-Flea	5.30666	-3.75824	Δ15N SD	Δ13C SD
												Host-Flea	3.81774	-2.6014	1.35481	1.465
n =2						n =154
Red Squirrel	δ15N	δ13C	δ15N SD	δ13C SD	→	Lice	δ15N	δ13C	δ15N SD	δ13C SD
Muscle	4.47243	-23.2972	0.840984	0.665535		Whole	6.63205	-23.2713	0.612833	0.418816		Red Squirrel (1)	Δ15N	Δ13C
Whisker	4.47874	-21.7395	0.971375	0.193649								Muscle-Louse	1.59464	0.597782
Fur	3.51761	-22.463	0.554754	0.241237								Whisker-Louse	1.15652	-1.05091
Average	4.15626	-22.4999	0.553098	0.779546								Fur-Louse	2.70499	-0.205246
												Red Squirrel (2)	Δ15N	Δ13C
												Muscle-Louse	1.29114	0.334626
												Whisker-Louse	1.71664	-1.13225
												Fur-Louse	2.09044	-0.530808
												Average	Δ15N	Δ13C	Δ15N SD	Δ13C SD
												Muscle-Louse	1.44289	0.466204	0.214605	0.186079
												Whisker-Louse	1.43658	-1.09158	0.396067	0.0575206
												Fur-Louse	2.39771	-0.368027	0.434552	0.230207
												Host-Louse	1.75906	-0.331134	0.553098	0.779546
n =6						n =10
Hedgehog	δ15N	δ13C	δ15N SD	δ13C SD	→	Tick	δ15N	δ13C	δ15N SD	δ13C SD		Hedgehog (1)	Δ15N	Δ13C
Spine	7.32239	-24.4617	1.25134	0.804209		Whole	10.0007	-25.7558	2.33409	0.629379		Spine-Tick	3.51968	-1.36722
												Hedgehog (2)	Δ15N	Δ13C
												Spine-Tick	4.28036	-2.05307
												Hedgehog (3)	Δ15N	Δ13C
												Spine-Tick	0.660182	-0.251544
												Hedgehog (4)	Δ15N	Δ13C
												Spine-Tick	3.68215	-2.05743
												Hedgehog (5)	Δ15N	Δ13C
												Spine-Tick	1.2492	-0.741246
												Average	Δ15N	Δ13C	Δ15N SD	Δ13C SD
												Spine-Tick	2.67832	-1.2941	1.61225	0.799471
